# Supplementary material for: Understanding rice production stagnation in the Philippines: Regional evidence and development implications
Source: PLoS One. 2025 Oct 24;20(10):e0335344. doi: 10.1371/journal.pone.0335344 (PMC12551908; doi:10.1371/journal.pone.0335344)
Supplement: S1 File — (XLSX) [file pone.0335344.s015.xlsx]

## Sheet: README
	Understanding Rice Production Stagnation in the Philippines: Regional Evidence and Development Implications
	Henry A. Bartelet, Alenn Jhulia D. Prodigalidad, Janelle S. Dy, Jan Gabriel N. Manzano
	Accepted Publication for PLOS One
	Data Availability Statement
	Data is publicly available through the Philippine Statistics Authority (PSA) through their OpenSTAT
	platform [1–3] . This platform allows the PSA to share data under an open data license where data
	can be freely used, re-used and redistributed by anyone without any restrictions other than proper
	source attribution.
	References
	[1] Philippine Statistics Authority. Palay and Corn: Area Harvested in Hectares by Ecosystem/Croptype, Quarter, Semester, Region, and Province, 1987-2025. OpenSTAT; 2023. Available: https://openstat.psa.gov.ph/
	[2] Philippine Statistics Authority. Rice and Corn: Supply Utilization Accounts by Commodity, Year and Item. OpenSTAT; 2023. Available: https://openstat.psa.gov.ph/
	[3] Philippine Statistics Authority. Palay and Corn: Volume of Production in Metric Tons by Ecosystem/Croptype, Quarter, Semester, and Region, 1987-2025. OpenSTAT; 2023. Available: https://openstat.psa.gov.ph/
	Rice and Corn: Supply Utilization Accounts by Commodity, Year and Item
	Table ID: 2B5FSUA0
	Data updated from OpenStat: 23 September 2023
	Data retrieved: 05 August 2024
	Unit: thousand metric tons
	Palay and Corn: Volume of Production in Metric Tons by Ecosystem/Croptype, Quarter, Semester, Region, and Province, 1987-2025
	Table ID: 2E4EVCP0
	Data updated from OpenStat: 29 June 2025
	Data retrived: 30 June 2025
	Unit: metric tons
	Palay and Corn: Area Harvested in Hectares by Ecosystem/Croptype, Quarter, Semester, and Region, 1987-2025
	Table ID: 2E4EAHC0
	Data updated from OpenStat: 29 June 2025
	Data retrived: 30 June 2025
	Unit: hectares

## Sheet: SU-UT Fig1
	Rice and Corn: Supply Utilization Accounts by Commodity, Year and Item
	YEAR	SU Production	UT Total Net Food Disposable
	2012	11793	11473
	2013	12059	11354
	2014	12405	11420
	2015	11870	11336
	2016	11528	11133
	2017	12607	12407
	2018	12469	12665
	2019	12305	13778
	2020	12619	13624
	2021	13054	14886
	2022	12921	15200

## Sheet: Prod-Area Fig2-3
	Palay and Corn: Volume of Production in Metric Tons by Ecosystem/Croptype, Quarter, Semester, Region, and Province, 1987-2025
	All Ecosystems
	YEAR	CAR	Ilocos Region	Cagayan Valley	Central Luzon	CALABARZON	MIMAROPA	Bicol Region	Western Visayas	Central Visayas	Eastern Visayas	Zamboanga Peninsula	Northern Mindanao	Davao Region	SOCCSARGEN	Caraga	BARMM
	2013	460170	1750057	2.4232e+06	3409468	411785	1033942	1243241	2090790	347697	989794	639113	674903	421692	1347646	583838	612083
	2014	452609	1796229	2514934	3765150	405582	1081878	1258147	2052574	338822	982596	656777	713764	452267	1364849	574499	557149
	2015	400911	1777121	2.48965e+06	3304310	392907	1081833	1264448	2056824	336194	955709	661775	725120	441868	1291644	481312	488215
	2016	382848	1805126	2.33265e+06	3.34288e+06	407124	1080408	1275492	1896230	231982	954844	581111	711284	417948	1200642	462182	544486
	2017	445006	1872052	2.65698e+06	3634807	410833	1159830	1335077	2230836	325209	945565	700590	745733	433665	1319505	482675	577984
	2018	391105	1.72004e+06	2.37977e+06	3.61512e+06	420233	1.23099e+06	1.35044e+06	2.23229e+06	309459	946877	728673	761400	488105	1.34312e+06	510071	638397
	2019	418321	1.85127e+06	2.6447e+06	3.73018e+06	380782	1195197	1.1929e+06	2.07779e+06	223086	900246	677437	761139	450369	1.18728e+06	449370	674761
	2020	376473	1.90266e+06	2.64578e+06	3.63515e+06	386920	1.18315e+06	1.29499e+06	2.29558e+06	260524	927095	645407	781825	466764	1.26412e+06	503331	725093
	2021	377133	1.90234e+06	2.90995e+06	3.74121e+06	409915	1.22528e+06	1.34695e+06	2.3569e+06	289502	864373	667355	793640	484725	1.27819e+06	467744	844954
	2022	338067	1.96537e+06	2.92817e+06	3.61671e+06	395899	1.23181e+06	1.329e+06	2.32159e+06	242395	840345	651697	814739	490254	1.24428e+06	520181	825878
	2023	331470	1.99029e+06	3.02609e+06	3.63843e+06	433399	1.21038e+06	1.30265e+06	2.26316e+06	293073	844372	703864	824241	502745	1.25641e+06	543431	895563
	Palay and Corn: Area Harvested in Hectares by Ecosystem/Croptype, Quarter, Semester, and Region, 1987-2025
	All Ecosystems
	YEAR	CAR	Ilocos Region	Cagayan Valley	Central Luzon	CALABARZON	MIMAROPA	Bicol Region	Western Visayas	Central Visayas	Eastern Visayas	Zamboanga Peninsula	Northern Mindanao	Davao Region	SOCCSARGEN	Caraga	BARMM
	2013	119919	406813	585285	710817	115518	282956	343199	616273	106191	282153	161721	158338	103294	350346	176559	226700
	2014	118476	412419	591660	717191	116568	280920	329573	618727	104288	283020	163096	161414	103822	346906	174170	217422
	2015	111482	412936	584119	699646	113066	283586	342307	622315	102427	268315	163636	163755	99220	339938	155130	194349
	2016	110640	412635	556884	704185	116768	287842	354089	572755	80153	268110	155291	160209	97789	315690	150076	212927
	2017	115555	411818	587097	720929	116348	302447	363823	654803	100830	272889	172388	164177	101131	351177	155203	221192
	2018	111387	405981	562018	727704	108650	306790	357654	668861	97619	269786	177540	164769	106550	348480	160282	226335
	2019	110763	407139	582883	730784	103207	299903	341731	626701	82092	256520	164939	163688	103139	324173	145367	208461
	2020	102562	407701	589717	711208	106266	293241	346629	656936	90464	262416	157627	167115	102919	334687	156073	233336
	2021	101556	409035	613121	728063	110538	310130	346010	676927	95509	247275	161901	165870	108014	346476	147878	236776
	2022	97568	407408	621995	705078	105612	314635	348848	681300	89216.9	244170	162369	173404	110573	340824	159519	241977
	2023	96233	410925	632728	692877	108320	310185	344007	666296	97724	241291	170567	173969	110834	338689	162990	258178

## Sheet: Ecosy FigS9-S10
	Palay and Corn: Volume of Production in Metric Tons by Ecosystem/Croptype, Quarter, Semester, Region, and Province, 1987-2025
	Rainfed
	YEAR	CAR	Region I	Region II	Region III	Region IV-A	MIMAROPA	Region V	Region VI	Region VII	Region VIII	Region IX	Region X	Region XI	Region XII	Region XIII	BARMM
	2013	65499	480020	197979	315706	90407	307540	371035	1002797	124607	435567	229575	65219	44390	245787	229970	410172
	2014	62877	490765	204637	342097	72786	302539	376673	967432	123756	431764	232677	70650	45474	249363	218542	370078
	2015	55064	486546	186474	244530	70051	290261	341436	943442	119028	406069	236953	69594	32815	222198	172474	334978
	2016	48354	499933	150915	228043	80213	288861	356588	902361	65958	412160	199334	63579	32420	197495	151074	410083
	2017	55448	511848	227947	292013	86374	314349	379368	1.11678e+06	108243	412570	247055	73650.5	40415	217935	176290	458740
	2018	41819.6	464810	220064	268950	83397.8	335944	378887	1.12967e+06	99741	414145	282677	75962.8	45016	221115	175643	480256
	2019	54948.2	501553	182544	225543	52695.5	336524	323185	1.03414e+06	66312.5	377245	235842	75125.4	42869.6	179086	159376	498889
	2020	60028.9	517550	196139	213754	81243.4	317125	387923	1.19122e+06	78345.1	400128	242577	85103.3	44446.7	204366	168689	534455
	2021	59955.1	522602	229292	185947	90129.1	345328	373754	1.22471e+06	90368	351154	237679	84445	46526.2	210567	170717	642945
	2022	49505.3	560298	238365	120261	85576.6	357536	389711	1.21042e+06	72890.3	351357	232569	93823.5	47308.3	201006	207796	599406
	2023	45049.6	568939	274202	110289	84474	320906	379608	1.14753e+06	92532.5	347115	244423	99656.3	46670.5	208157	203373	606940
	Irrigated
	YEAR	CAR	Region I	Region II	Region III	Region IV-A	MIMAROPA	Region V	Region VI	Region VII	Region VIII	Region IX	Region X	Region XI	Region XII	Region XIII	BARMM
	2013	394671	1270037	2.22522e+06	3093762	321378	726402	872206	1087993	223090	554227	409538	609684	377302	1101859	353868	201911
	2014	389732	1305464	2310297	3423053	332796	779339	881474	1085142	215066	550832	424100	643114	406793	1115486	355957	187071
	2015	345847	1290575	2.30317e+06	3059780	322856	791572	923012	1113382	217166	549640	424822	655526	409053	1069446	308837	153237
	2016	334494	1305193	2.18174e+06	3.11484e+06	326911	791547	918904	993869	166024	542684	381776	647705	385528	1003147	311108	134403
	2017	389558	1360204	2429032	3342794	324459	845481	955709	1114054	216966	532995	453535	672082	393250	1101570	306385	119244
	2018	349285	1.25523e+06	2159707	3346165	336836	895044	971552	1.10262e+06	209718	532732	445997	685437	443089	1122010	334428	158140
	2019	363372	1349712	2.46216e+06	3.50464e+06	328086	858673	869719	1.04365e+06	156774	523000	441594	686013	407499	1.00819e+06	289994	175872
	2020	316445	1.38511e+06	2449638	3.42139e+06	305677	866024	907068	1.10436e+06	182179	526967	402830	696722	422317	1.05975e+06	334642	190638
	2021	317178	1.37974e+06	2.68066e+06	3.55526e+06	319786	879955	973198	1.1322e+06	199134	513219	429676	709195	438198	1.06762e+06	297026	202008
	2022	288562	1.40507e+06	2.6898e+06	3.49645e+06	310322	874398	939293	1.11118e+06	169504	488987	419128	720915	442946	1.04327e+06	312385	226472
	2023	286420	1.42135e+06	2.75189e+06	3.52814e+06	348925	889478	923041	1.11563e+06	200541	497258	459441	724585	456074	1.04825e+06	340058	288623
	Palay and Corn: Area Harvested in Hectares by Ecosystem/Croptype, Quarter, Semester, and Region, 1987-2025
	Rainfed
	YEAR	CAR	Region I	Region II	Region III	Region IV-A	MIMAROPA	Region V	Region VI	Region VII	Region VIII	Region IX	Region X	Region XI	Region XII	Region XIII	BARMM
	2013	25567	127064	74955.9	79153	34103	94485	120973	328086	45686	152843	66945	19668	14355	80223	76773	168874
	2014	25175	126596	79786.4	77239	30377	91440	115491	322553	45067	153292	68532	20973	14579	80683	74098	160711
	2015	24961	126996	72922.9	76833	27972	88076	113006	317582	43369	141815	69085	21005	11243	76212	64737.9	147225
	2016	22634	126963	60352.6	66842	31435	86816	117884	300493	28396	142849	64594	18530	10726	66525	57200	172701
	2017	23350	126255	73495.9	69098	33011	94563	121668	355972	39314	147508	72010	21257	13781	74197	65560	185682
	2018	20967	124470	71134.8	64684	27999	94118	120422	369125	36289	146320	78417.4	21286	14228	74870	63560	186363
	2019	20451	124196	61903	54713	23550.9	93542.5	113899	339794	29866	134834	66899.7	20645.5	13216	66771.7	59065	165657
	2020	21629.8	124085	63312	51608	30066.2	91384	123321	364228	32031	140245	68468.2	22462	13736	71855	58826.2	188185
	2021	21008.3	124552	68644.4	44703	30102.9	98323.4	114298	379686	34022	125753	67839	21798	14223	74601	59454	191847
	2022	18084.2	123749	72125.9	29195.7	27202.6	100679	120008	382152	31811.1	125520	67236.1	23190.9	14119.5	72243.1	67967.3	188396
	2023	17529	124875	79043	26215.5	25618.7	93074.3	116200	365552	34821	122778	67458.6	24159	13752.3	70916	64882	183601
	Irrigated
	YEAR	CAR	Region I	Region II	Region III	Region IV-A	MIMAROPA	Region V	Region VI	Region VII	Region VIII	Region IX	Region X	Region XI	Region XII	Region XIII	BARMM
	2013	94352	279749	510338	631664	81415	188471	222226	288187	60505	129310	94776	138670	88939	270123	99786	57826
	2014	93301	285823	511873	639952	86191	189480	214082	296174	59221	129728	94564	140441	89243	266223	100072	56711
	2015	86521	285940	511196	622813	85094	195510	229301	304733	59058	126500	94551	142750	87977	263726	90392	47124
	2016	88006	285672	496531	637343	85333	201026	236205	272262	51757	125261	90697	141679	87063	249165	92876	40226
	2017	92205	285563	513601	651832	83337	207884	242155	298831	61516	125831	100378	142920	87350	276980	89643	35510
	2018	90420	281511	490883	663020	80650.6	212672	237232	299736	61330	123466	99122.9	143483	92322	273610	96722	39972
	2019	90312	282944	520980	676071	79655.9	206360	227832	286907	52226	121686	98039.4	143042	89923	257401	86301.9	42803.5
	2020	80932.4	283616	526405	659600	76199.5	201857	223308	292708	58433	122171	89158.4	144653	89182.7	262832	97246.8	45151.6
	2021	80547.4	284483	544477	683359	80435.1	211807	231711	297241	61487	121522	94061.5	144072	93790.6	271875	88424	44928.7
	2022	79483.8	283659	549932	675883	78409.1	213987	228840	299148	57405.8	118650	95132.6	150213	96453.2	268581	91551.8	53581.1
	2023	78704	286050	553685	666661	82701.3	217111	227807	300744	62903	118513	103108	149810	97082.1	267773	98108	74576.3
