# Supplementary material for: Understanding rice production stagnation in the Philippines: Regional evidence and development implications
Source: PLoS One. 2025 Oct 24;20(10):e0335344. doi: 10.1371/journal.pone.0335344 (PMC12551908; doi:10.1371/journal.pone.0335344)
Supplement: S2 File — (CSV) [file pone.0335344.s016.csv]

Palay and Corn: Volume of Production in Metric Tons by Ecosystem/Croptype, Quarter, Semester, Region, and Province, 1987-2025
Ecosystem/Croptype	Geolocation	2013 Annual	2014 Annual	2015 Annual	2016 Annual	2017 Annual	2018 Annual	2019 Annual	2020 Annual	2021 Annual	2022 Annual	2023 Annual
Irrigated Palay	..CORDILLERA ADMINISTRATIVE REGION (CAR)	394671.00	389732.00	345847.00	334494.00	389558.00	349284.98	363372.36	316444.55	317178.26	288562.16	286420.08
Irrigated Palay	..REGION I (ILOCOS REGION)	1270037.00	1305464.00	1290575.00	1305193.00	1360204.00	1255233.52	1349712.00	1385111.85	1379740.60	1405074.84	1421348.16
Irrigated Palay	..REGION II (CAGAYAN VALLEY)	2225221.43	2310297.15	2303173.34	2181739.10	2429032.00	2159707.00	2462158.68	2449638.00	2680658.53	2689800.82	2751885.27
Irrigated Palay	..REGION III (CENTRAL LUZON)	3093762.00	3423053.00	3059780.00	3114840.12	3342794.00	3346165.00	3504637.32	3421393.54	3555263.23	3496451.05	3528142.38
Irrigated Palay	..REGION IV-A (CALABARZON)	321378.00	332796.00	322856.00	326911.00	324459.00	336835.70	328086.47	305676.54	319785.96	310322.06	348925.44
Irrigated Palay	..MIMAROPA REGION	726402.00	779339.00	791572.00	791547.00	845481.00	895044.12	858672.71	866024.10	879954.74	874397.96	889478.36
Irrigated Palay	..REGION V (BICOL REGION)	872206.00	881474.00	923012.00	918904.00	955709.00	971551.52	869718.72	907068.47	973198.37	939293.47	923040.74
Irrigated Palay	..REGION VI (WESTERN VISAYAS)	1087993.00	1085142.00	1113382.00	993869.00	1114054.00	1102620.30	1043647.28	1104361.68	1132195.41	1111178.21	1115633.31
Irrigated Palay	..NEGROS ISLAND REGION	..	..	..	..	..	..	..	..	..	..	..
Irrigated Palay	..REGION VII (CENTRAL VISAYAS)	223090.00	215066.00	217166.00	166024.00	216966.00	209718.00	156774.00	182178.70	199134.00	169504.30	200540.85
Irrigated Palay	..REGION VIII (EASTERN VISAYAS)	554227.00	550832.00	549640.00	542684.36	532995.00	532732.10	523000.21	526967.49	513218.93	488987.39	497257.70
Irrigated Palay	..REGION IX (ZAMBOANGA PENINSULA)	409538.00	424100.00	424822.00	381776.40	453535.00	445996.63	441594.28	402830.39	429675.98	419127.60	459441.01
Irrigated Palay	..REGION X (NORTHERN MINDANAO)	609684.00	643114.00	655526.00	647705.00	672082.90	685437.49	686013.16	696721.67	709195.27	720915.04	724585.07
Irrigated Palay	..REGION XI (DAVAO REGION)	377302.00	406793.00	409053.00	385528.00	393250.00	443088.65	407499.03	422317.03	438198.36	442945.89	456074.05
Irrigated Palay	..REGION XII (SOCCSKSARGEN)	1101859.00	1115486.00	1069446.00	1003147.00	1101570.00	1122010.00	1008192.84	1059750.87	1067621.09	1043271.44	1048249.17
Irrigated Palay	..REGION XIII (CARAGA)	353868.00	355957.00	308837.00	311108.00	306385.00	334428.20	289993.99	334642.00	297026.14	312384.92	340057.59
Irrigated Palay	..BANGSAMORO AUTONOMOUS REGION IN MUSLIM MINDANAO (BARMM)	201911.00	187071.00	153237.00	134403.40	119244.00	158140.20	175871.58	190638.30	202008.34	226471.59	288622.64
Rainfed Palay	..CORDILLERA ADMINISTRATIVE REGION (CAR)	65499.00	62877.00	55064.00	48354.00	55448.00	41819.62	54948.22	60028.93	59955.09	49505.29	45049.58
Rainfed Palay	..REGION I (ILOCOS REGION)	480020.00	490765.00	486546.00	499933.00	511848.00	464810.00	501553.37	517550.00	522602.00	560297.52	568938.52
Rainfed Palay	..REGION II (CAGAYAN VALLEY)	197978.90	204637.02	186473.94	150914.94	227946.51	220064.42	182543.66	196138.78	229291.95	238364.88	274202.35
Rainfed Palay	..REGION III (CENTRAL LUZON)	315706.00	342097.00	244530.00	228043.00	292013.00	268950.12	225543.01	213754.05	185947.30	120261.34	110288.90
Rainfed Palay	..REGION IV-A (CALABARZON)	90407.00	72786.00	70051.00	80213.00	86374.00	83397.77	52695.49	81243.39	90129.11	85576.64	84473.98
Rainfed Palay	..MIMAROPA REGION	307540.00	302539.00	290261.00	288861.00	314349.00	335944.25	336524.29	317125.22	345328.47	357535.74	320905.69
Rainfed Palay	..REGION V (BICOL REGION)	371035.40	376673.00	341436.00	356588.00	379368.00	378886.80	323185.24	387922.65	373754.08	389710.93	379608.24
Rainfed Palay	..REGION VI (WESTERN VISAYAS)	1002797.00	967432.00	943442.00	902361.00	1116782.72	1129672.45	1034142.75	1191218.07	1224707.03	1210415.51	1147525.03
Rainfed Palay	..NEGROS ISLAND REGION	..	..	..	..	..	..	..	..	..	..	..
Rainfed Palay	..REGION VII (CENTRAL VISAYAS)	124607.00	123756.00	119028.00	65958.00	108243.00	99741.00	66312.50	78345.08	90368.00	72890.27	92532.53
Rainfed Palay	..REGION VIII (EASTERN VISAYAS)	435567.00	431764.00	406069.00	412160.00	412570.00	414144.86	377245.34	400127.76	351154.20	351357.26	347114.77
Rainfed Palay	..REGION IX (ZAMBOANGA PENINSULA)	229575.00	232677.00	236953.00	199334.50	247055.00	282676.80	235842.50	242576.65	237678.88	232568.95	244423.29
Rainfed Palay	..REGION X (NORTHERN MINDANAO)	65219.00	70650.00	69594.00	63579.00	73650.50	75962.83	75125.43	85103.31	84445.04	93823.54	99656.34
Rainfed Palay	..REGION XI (DAVAO REGION)	44390.00	45474.00	32815.00	32420.00	40415.00	45016.03	42869.57	44446.67	46526.21	47308.27	46670.54
Rainfed Palay	..REGION XII (SOCCSKSARGEN)	245787.00	249363.00	222198.00	197495.00	217935.00	221114.70	179086.47	204365.83	210567.01	201006.45	208156.72
Rainfed Palay	..REGION XIII (CARAGA)	229970.00	218542.00	172474.50	151074.00	176290.00	175642.52	159375.85	168688.88	170717.36	207796.11	203373.43
Rainfed Palay	..BANGSAMORO AUTONOMOUS REGION IN MUSLIM MINDANAO (BARMM)	410172.00	370078.00	334978.00	410083.00	458740.00	480256.36	498888.97	534455.07	642945.26	599405.99	606940.23
Palay	..CORDILLERA ADMINISTRATIVE REGION (CAR)	460170.00	452609.00	400911.00	382848.00	445006.00	391104.60	418320.58	376473.48	377133.35	338067.45	331469.66
Palay	..REGION I (ILOCOS REGION)	1750057.00	1796229.00	1777121.00	1805126.00	1872052.00	1720043.52	1851265.37	1902661.85	1902342.60	1965372.36	1990286.68
Palay	..REGION II (CAGAYAN VALLEY)	2423200.33	2514934.17	2489647.28	2332654.04	2656978.51	2379771.42	2644702.34	2645776.78	2909950.48	2928165.70	3026087.62
Palay	..REGION III (CENTRAL LUZON)	3409468.00	3765150.00	3304310.00	3342883.12	3634807.00	3615115.12	3730180.33	3635147.59	3741210.53	3616712.40	3638431.28
Palay	..REGION IV-A (CALABARZON)	411785.00	405582.00	392907.00	407124.00	410833.00	420233.47	380781.96	386919.93	409915.07	395898.69	433399.42
Palay	..MIMAROPA REGION	1033942.00	1081878.00	1081833.00	1080408.00	1159830.00	1230988.37	1195197.00	1183149.32	1225283.21	1231933.69	1210384.05
Palay	..REGION V (BICOL REGION)	1243241.40	1258147.00	1264448.00	1275492.00	1335077.00	1350438.32	1192903.96	1294991.12	1346952.44	1329004.40	1302648.98
Palay	..REGION VI (WESTERN VISAYAS)	2090790.00	2052574.00	2056824.00	1896230.00	2230836.72	2232292.75	2077790.03	2295579.75	2356902.44	2321593.72	2263158.33
Palay	..NEGROS ISLAND REGION	..	..	..	..	..	..	..	..	..	..	..
Palay	..REGION VII (CENTRAL VISAYAS)	347697.00	338822.00	336194.00	231982.00	325209.00	309459.00	223086.50	260523.78	289502.00	242394.57	293073.38
Palay	..REGION VIII (EASTERN VISAYAS)	989794.00	982596.00	955709.00	954844.36	945565.00	946876.96	900245.55	927095.25	864373.13	840344.65	844372.47
Palay	..REGION IX (ZAMBOANGA PENINSULA)	639113.00	656777.00	661775.00	581110.90	700590.00	728673.43	677436.78	645407.04	667354.85	651696.54	703864.31
Palay	..REGION X (NORTHERN MINDANAO)	674903.00	713764.00	725120.00	711284.00	745733.40	761400.32	761138.59	781824.98	793640.31	814738.58	824241.41
Palay	..REGION XI (DAVAO REGION)	421692.00	452267.00	441868.00	417948.00	433665.00	488104.68	450368.60	466763.69	484724.58	490254.15	502744.59
Palay	..REGION XII (SOCCSKSARGEN)	1347646.00	1364849.00	1291644.00	1200642.00	1319505.00	1343124.70	1187279.31	1264116.70	1278188.10	1244277.89	1256405.90
Palay	..REGION XIII (CARAGA)	583838.00	574499.00	481311.50	462182.00	482675.00	510070.72	449369.83	503330.88	467743.50	520181.03	543431.02
Palay	..BANGSAMORO AUTONOMOUS REGION IN MUSLIM MINDANAO (BARMM)	612083.00	557149.00	488215.00	544486.40	577984.00	638396.56	674760.55	725093.37	844953.60	825877.58	895562.87
