# Supplementary material for: Understanding rice production stagnation in the Philippines: Regional evidence and development implications
Source: PLoS One. 2025 Oct 24;20(10):e0335344. doi: 10.1371/journal.pone.0335344 (PMC12551908; doi:10.1371/journal.pone.0335344)
Supplement: S3 — (CSV) [file pone.0335344.s017.csv]

Rice and Corn: Supply Utilization Accounts
Commodity	Year	SU Production	UT Total Net Food Disposable
Rice	2012	11793	11473
Rice	2013	12059	11354
Rice	2014	12405	11420
Rice	2015	11870	11336
Rice	2016	11528	11133
Rice	2017	12607	12407
Rice	2018	12469	12665
Rice	2019	12305	13778
Rice	2020	12619	13624
Rice	2021	13054	14886
Rice	2022	12921	15200
